# Supplementary material for: Characterizing Metabolic Shifts in Septic Murine Kidney Tissue Using 2P-FLIM for Early Sepsis Detection
Source: Bioengineering (Basel). 2025 Feb 10;12(2):170. doi: 10.3390/bioengineering12020170 (PMC11851710; doi:10.3390/bioengineering12020170)
Supplement: Supplementary file 1 [file bioengineering-12-00170-s001.zip]

Archive with 1 entries (1 files):
- bioengineering-3396460-supplementary.pdf
